# Supplementary material for: Comprehensive imaging evaluation of the aortic valve and root before aortic root surgery: a study comparing MDCT and TEE
Source: BMC Cardiovasc Disord. 2024 Jul 16;24:367. doi: 10.1186/s12872-024-04031-6 (PMC11251224; doi:10.1186/s12872-024-04031-6)
Supplement: Supplementary file 1 — Supplementary Material 1 [file 12872_2024_4031_MOESM1_ESM.xlsx]

## Sheet: Sheet1
No	Valve Structure	Intraoperative annulus diameter	TEE annulus diameter	D-circ I-I	D-area I-I	D-max I-I	D-min I-I	TEE SV Diameter	D-max I-I	D-min I-I	D-circ I-I	D-area I-I	TEE STJ diameter	Dmax I-I	D-min I-I	D-circ I-I	D-area I-I
1	BAV		32.5	35.9	34.9	40.7	30.1	36.5	41.7	37.3	40.2	39	29	35.7	31.7	33.7	33.4
2	BAV	32	32	33.5	32.9	35.9	29.2	36.5	42.2	35.9	39.3	38.7	33	38.8	36.6	37.4	37.3
3	TAV	30	29	29.9	29.4	33.7	26.8	48	49.7	43.2	47	46.5	41	46.7	43.6	45.5	45.3
4	BAV	31	31	30.1	29.7	34	27	32	38.4	29.3	34.1	33.3	29	33.4	31.3	32.4	32.3
5	TAV	30	30	27.8	26.8	31.6	21.9	49	49.3	44.4	47.9	46.7	33.5	41.8	38.3	40.2	39.7
6	TAV		32	31		33.1	26.6	54	53.1	51.9	57	55.3	46	47	47	47.3	46.1
7	TAV	27	24	25.6	24.5	30.3	19.7	54	58.7	55.1	57.6	57	57	60.5	56.7	59.2	58.6
8	BAV	32	34.5	37.8		43.1	31.1	56	59.3	43	53.7	50.4	43	44.5	39.6	42.3	41.9
9	BAV		28	25.9	25.3	28.3	22.2	44	45.9	40.8	45.2	43.2	37	37.7	33.8	36.6	35.9
10	TAV	30	30	30.4	29.9	33.3	27	50	56.4	46.4	51.7	50.6	36	46.7	44	45.6	45.2
11	BAV	33	34			37.4	36	57	61.5	59.5	60.1	58.3	42	64.5	57	64.2	61.2
12	TAV		27.5	30.4		28.9	27.1	55	46	44.7	48	46.7	48	52.8	51.2	52	50.2
13	BAV	33	34	35.4	34.8	38.9	30.7	40	41.3	37.9	40.4	39.8	30	33.5	31.1	32.5	32.3
14	TAV	29	28	27.9	27.7	29.2	25.5	55	52.3	38.9	49.6	46.5	49	42.3	39.2	41.8	40.8
15	BAV	31	30	31.7	31.2	34.7	28.2	47	48.5	40.9	46.1	44.8	41	45.6	42.4	44.3	44.1
16	TAV	27	26	26.4	26	29.1	23.5	56	50.8	42.5	51.2	48.3	39	50.6	50.3	51.2	50.1
17	TAV	27	28	31.6	28.9	33.3	25.4	52	56.1	52.1	55.6	54.9	45	58.2	51.2	54.3	53.6
18	TAV		30	33.7	32	35.3	28.8	52	55.5	51.4	54.3	53.2	46	51.3	46.4	49.7	49
19	TAV		25	24.6	23.9	28.6	20.2	44	47.2	41.3	46.2	44.2	41	54.6	48.4	51.9	51
20	TAV		27.5	29.2	28.6	32.7	24.4	44	47.8	44.2	46.2	45.7	45	49.7	46.2	48.4	48
21	BAV	31	31.5	30.9	30.4	34.5	26.6	55	55.7	44.5	53.3	51.7	52	57.3	47.1	52.8	52
22	BAV	30	29	30.5	29.9	34.2	25.9	43	45.4	41.1	45.2	43.7	34	39.3	37.4	38.6	38.5
23	BAV	30	30	28.2	27.4	32.4	23.3	46	45.5	36.9	43.8	42.2	38	41.6	38	40.3	40
24	TAV	32	30	30.8	29.9	35.7	24.9	48	50.5	45.2	49	47.9	38	40.8	36.4	38.6	38.3
25	BAV	32	32			37.5	34.4	50	51.7	49.7	54.4	53.1	38	46	44.3	44.7	43.2
26	TAV	25	25	24.1	23.1	28.3	19.5	59	52.2	44.7	53.3	48.6	37	36.2	35	35.9	35.7
27	BAV	25	25	24.2	22.7	24.6	20.8	53	52.7	41.5	47.9	47	50	56	48.1	52.5	51.9
28	TAV	28	30	29.1	27.9	32.9	21.7	54	50	43	51.4	47.9	53	56.4	52.2	55.3	54.8
29	TAV	27	29	27.9	27.6	30.8	25	50	49	45.6	49	47.3	42	46.6	43.2	45.1	44.6
30	BAV	28	27	27.9	27.1	30.7	23.7	78	66.4	43.1	59.2	56.6	80	84.3	73	81	80
31	TAV	30	30	29.1	28.8	31.8	26.8	48	52.7	41.9	49	47	42	47.8	43.2	45.9	45.5
32	TAV	29	29	29.1	28.5	32	25.3	56	57.7	49.7	56.3	54	43	61.4	49.4	57	55.6
33	BAV	32	33	30.9	30.6	32.4	29.8	52	56.9	48.4	54.3	52.7	49	58.6	53.2	55.6	54.3
34	TAV		31	32.6	32.3	35.9	29.2	47	50.4	44.2	47.2	46.5	46	64.3	57.1	61.6	61
35	BAV	26	24	26.8	26	30.4	22.5	54	56.5	50.7	54.8	53.8	47	53.7	49.9	52.4	51.7
36	TAV	31	30	28	27.4	30.2	24.4	58	58.3	51.9	58.3	56.1	54	55.4	51.5	54	53.8
37	BAV	29	30	31.6	30.6	34.5	27.3	36	37.8	35	36.7	36	34	34	29.3	31.7	31.4
38	TAV	27	25	25.9	25.7	28	23.8	50	47.1	43.4	45.5	44.9	52	55.6	50.2	52.3	52
39	TAV	31	31.5	29.1	28.5	31.3	24.7	51	48.1	44.8	48.1	46.4	47	45.2	38.2	43.2	42.4
40	TAV	29	29.5	29.3	28.1	33.7	22.8	55	51.6	35.4	55.6	55	42	44.2	39.9	43	42.6
41	TAV		31.5	31.4	30.8	33.9	27.6	50	50.7	47.1	50.1	48.8	40	39.5	36.6	37.9	37.6
42	TAV	31	30.5	28.3	28	30.6	26.8	55	59.4	53.6	59.9	56.9	50	44.5	44.5	44.5	44.5
43	BAV	29	29	29.4	28.4	31.5	25.5	42	48.9	43.9	49.6	46.4	39	46.4	44.6	45.5	45.3
44	TAV	27	27	26.5	26.1	29.6	22.7	59	57.9	52	57.9	55.9	58	65.5	63.1	64.8	64.2
45	BAV	32	32.5	32.1	31.7	34.9	28.5	39	38.1	34.3	37.1	36.5	33	32.7	30.3	31.5	31.4
46	TAV	26	25.5	25.8	25.3	29.7	22.1	43	45.9	40.5	45.8	44.2	46	50.5	48	49.5	49.2
47	BAV	27	28	28.1	27.9	30	26	39	38.1	35.3	37.4	36.7	36	38.6	37.1	38.2	38
48	BAV	30	31.4	32.6	31.7	37.5	27.1	46	50.3	43.6	48	46.7	37.4	42.8	40.1	41.5	41.3
49	TAV	30	29	29.2	28.6	33.2	24.6	62	62.1	55.2	63	59.6	56	64.6	64.2	65.9	64.1
50	TAV	30	30	31.4		33.6	26.7	54	55.9	54.1	58.7	55.4	52	59.7	58.8	59.6	58.2
51	BAV	30	31	30	29.5	33.2	26.8	43	41.7	38.7	41.2	40.1	40	43.8	41.4	42.8	42.6
52	BAV		33	34.1	33.4	38.8	28.3	42	43.3	35.2	40.1	39.3	35	38.4	36.8	37.7	37.4
53	TAV	27	27	26.5	26.2	29	24.1	48	53.1	49	52.8	51.3	54	56.9	49.3	53.9	53.2
54	TAV	31	29	30.4	30.1	31.7	27.7	49	49.6	43	49.2	47.4	36	36.8	34.8	35.8	35.7
55	TAV	27	25	27.2	27	28.8	25.3	52	50.7	44.9	50.2	48	32	36.2	33.7	35.2	34.9
56	TAV	32	32	31.1	30.5	32.7	28.1	57	60.4	55.3	60.2	57.8	56	64.2	59.1	63.2	61.9
57	BAV	29	30	29.9	29.5	32.2	26.6	36	34.2	27.8	32.3	31.5	29	29.5	27.7	28.7	28.6
58	TAV	31	30	28.5	28.1	31.1	25.2	55	57.9	49.7	57.1	54.6	49	56	49	53.9	53.2
59	TAV	29	30	30.6	29.8	30.9	28.1	35	44	37	40.3	39.3	29	36.2	30.6	33.6	33.1
60	TAV	37	37	41.3	40.6	44.7	37.2	72	74.6	64.6	71.5	69.9	70	73.2	68.5	72.5	71.4
61	TAV	27	26.5	24.8	24.4	27.2	22.4	49	52.1	45.3	50.3	48.3	46	42.5	40.1	41.7	41.3
62	TAV	28	29	27.6	27.2	29.6	25.6	53	50.8	43.4	47.8	46.3	32	39.3	33.2	35.9	35.4
63	TAV	26	26	27.9		29.3	25.1	59	50.7	50.4	55.7	54.3	51	57.8	57.2	60.3	59.1
64	TAV	26	26	28.7		29	27.2	52	55	51.4	56.5	53.5	55	59.2	58.2	61.7	61.3
65	TAV	29	28	29.6		32.5	25	57	57.1	52.9	57.9	55.7	55	60.9	57.9	60.4	61
66	TAV	28	29	27.2	26	29.1	22.6	50	51.6	46.6	52.3	49.6	46	46.7	44.6	46.4	47
67	BAV	28	30	29.7		31.7	25.9	51	48.5	48.3	52.4	49.7	40	41.8	47.2	45.8	45.4
68	TAV	28	29	28.7	28.4	31	26.6	52	53.5	47.4	53.1	50.8	51	54.6	52.1	53.5	53.1
69	BAV	37	35	34.4	33	35.5	29.3	38.5	39	34.6	38.4	37.5	32	30.3	28.6	29.6	29.4
70	BAV	30	29	29	28.7	31.5	25.9	31	35.1	31.6	33.6	33.2	25	31.1	29.1	30.4	30.3
71	BAV	28	30	32.1	31.1	36.1	26.8	40	42.3	38.2	42.5	41	37	40.9	35.6	38.3	37.8
72	TAV	32	30	32.9	31.8	36.9	26.4	50	49.2	39.6	45.6	44.4	45	49.2	44.5	46.8	46.5
73	TAV	27.5	27	27.3	26.9	29.3	24.5	46	48.1	44.6	47.4	46.1	38	38.3	32.7	36.2	35.8
74	TAV	31	32	29.6	28.7	33.2	23.8	42	46.2	41	46.1	44.5	36	42.3	38.8	40.8	40.5
75	TAV	27	25	24.5	24.1	26	22.1	49	58	47.6	54.8	52.2	33	37.1	35.2	36.4	36.2
76	BAV	27	27	29	28	31.5	24.3	46	51.5	42.5	49.1	48	44	50.2	43.8	48.3	47.6
77	TAV	25	25	24.3	24	27.2	22.3	53	49.9	41.8	49.9	46.3	51	42.8	41.8	42.4	42.3
78	TAV	29	27	26.2	25.7	28.4	23.2	45	51.3	44.5	48.8	47.4	51	52.8	45.7	50.1	49.5
79	BAV	29	29	27.8	27.5	29.5	25.8	44	49.4	37.8	46.8	45.1	39	42.9	38.7	40.8	40.5
80	BAV	29	28	27.4	26.8	31.1	23.7	35	40.7	33.7	38.1	37.5	30	33.4	30.1	31.8	31.6
81	TAV	28	28.5	26.9	26	28.3	22.1	56	59.7	54.8	59	57.2	52	52.3	48.1	50.1	49.7
82	TAV	27	27	25.1	24.8	26.8	22.9	53	55.2	55.2	57.4	55.2	48	50.7	50.7	51.1	50.7
83	TAV	28	30	29.5	28.9	32.8	25.3	50	49.4	45.3	49.8	47.5	58	40.1	36.2	38.4	38.1
84	BAV	29	29	30.5	29.8	34.6	26.4	48	49.7	40.1	48.7	47	44	45	41.8	44	43.7
85	BAV	30	30	32.4	31.9	34.1	29.5	51	52.3	47.5	52.5	49.9	45	50.3	46.9	48.8	48.3
86	BAV	28	28	28.4	28	30.4	26.2	42	45.3	34.4	42.9	41.3	36	35.7	32.2	34	33.8
87	TAV	28	29	32.7	32.5	33.8	31	47	47.8	41.3	45.7	44.8	35	33.9	31.2	32.7	32.4
88	BAV	28	31	32.1	31.5	33.9	28.2	44	44.3	36.4	44.2	40.8	37	35	33.5	34.3	34.1
89	TAV	24	24.5	24.3	23.9	25.6	22.3	43	41.7	37.1	39.8	39.2	45	54.7	47.6	51	50.3
90	TAV	23	22	24.8	24.4	27.1	22.3	40	44.3	38.6	43.7	42	38	39.6	37.8	38.9	38.6
91	TAV	24	23	22.9	22.2	25.9	20.5	47.4	48.1	43	48.4	46.5	43.5	53.4	46.6	51	50.3
92	BAV	25	25.3	26.9	26.6	28.5	24.3	36	35.3	29.4	34.8	33.1	29	32.6	28.2	30.1	29.9
93	BAV	30	31.7	31.5	31.1	33.4	28.5	39	40.5	35.6	41	39	32	36	31.5	34.8	34.1
94	TAV	28	27	38.6	35.4	42.6	26.6	49	49.5	44.1	50.9	47.8	40	43.6	42.8	43	42.8
95	TAV	30	31	31.6	31	34.7	28	62	57.8	50.9	61.6	56.4	45	56.6	50.3	54.5	53.9
96	TAV		29	28.4	27.8	29.1	24.7	63	56.7	53.3	58.2	57	64	66.4	63.9	66	65.3
98	BAV		30	30.8	30.5	33.4	27.6	36	37.8	33.9	36.2	35.8	30.1	33.5	32.3	33	32.9
99	BAV		30	31.8	31.4	35	27.7	45	44.5	39.6	44.5	42.3	32	39.1	35.2	37.1	36.7
100	BAV		38	39	38.5	40.6	38	47	48.5	38.2	45.5	44	36	35.9	32.9	34.7	34.3
102	BAV		29.8	29.7	29.2	32.9	26.3	35.5	40.1	35.4	38.3	37.7	32.6	36.1	34.9	35.7	35.5
103	TAV		33	36.5	36.2	37.4	34.4	80	83.5	73	81.4	78.9	74	75.7	75	75.3	74.8
104	TAV		25.6	27.4	27.1	29	25.4	50.3	48.3	44.5	47.5	46.6	53	55.7	52.8	54.8	54.1
105	TAV		24.6	21	20.9	22.1	20.1	49.5	50	43.2	49.1	47.5	46.7	52.3	47.4	50.6	49.9
106	BAV		31.5	32	31.8	33.8	29.5	45.4	46.3	38.3	43.8	42.8	32.9	38.4	33.6	36.4	36
107	TAV		30	31.7	31.2	35.2	28	63	65.7	55.2	64	61.9	61	67.7	67.5	67.9	65.2
108	BAV		40	43.8	40.3	48.7	38	49	52.4	44.4	49.5	47.2	37	45.4	40	43.2	40.4
109	TAV		29	29.4	29.1	31.3	26.3	51	50.3	46.7	50.3	49.2	49	53.1	49.5	51.3	50.9
110	TAV		24.7	25.9	25.5	27	23.6	53.6	57.3	44.1	57.6	53.6	53.5	55.2	50.7	53.6	53
111	BAV		27	27.7	26.3	29.3	24.3	61.3	57	51.8	54.6	51.8	49.9	54.6	52.4	53.2	52.4
112	TAV		28	28.2	28	29.5	26.9	55.7	63.5	55.2	60.5	58.6	47.9	45.1	43.4	43.6	42.7
113	TAV		28	25.2	24.3	28.5	19.6	50.3	52.2	46.6	50.8	49.2	46.8	49.3	45.6	47.8	47.5
114	TAV		28.5	26.9	26.4	29.3	23.2	47.7	50.7	45.1	50.9	48.7	40.1	36.5	35.1	35.9	35.8
115	BAV		26	24.8	24.6	25.4	24	37.8	57.8	50.1	54.9	54.4	45.3	65.5	59.3	62.4	62
116	TAV		28	28.2	27.6	30.3	25.8	47	55.4	47.6	52.3	51.2	44.6	50.4	46.7	48.8	48.4
117	TAV		22.5	21.7	21.1	25.5	18	46.9	41.4	36.3	39	38	47.6	50.6	47.6	49.6	49.2
118	TAV		28.5	26.7	26.2	30.7	23.3	49.8	49	40.5	48.9	46.2	39.6	43.9	40.8	42.5	42.1
119	TAV		25.5	27.1	26.6	30.2	23.3	56.9	60.9	53.5	58.8	57.5	61.5	67.6	57.7	64.1	63.2
120	TAV		28	30.8	29.5	36.8	23.7	58.2	59.5	56	57.8	56.9	57.3	61	54.2	58.7	57.9
